# Supplementary material for: Antioxidant Capacity and NF-kB-Mediated Anti-Inflammatory Activity of Six Red Uruguayan Grape Pomaces
Source: Molecules. 2023 May 5;28(9):3909. doi: 10.3390/molecules28093909 (PMC10180250; doi:10.3390/molecules28093909)
Supplement: Supplementary file 1 [file molecules-28-03909-s001.zip]

Archive with 1 entries (1 files):
- molecules-2251731-supplementary.pdf
